# Supplementary material for: Nutrient State-Dependent Ascarosides and Nematode Immune Response Limit the Predation of Arthrobotrys oligospora
Source: Microorganisms. 2025 Dec 10;13(12):2816. doi: 10.3390/microorganisms13122816 (PMC12735411; doi:10.3390/microorganisms13122816)
Supplement: Supplementary file 1 [file microorganisms-13-02816-s001.zip]

Archive with 4 entries (4 files):
- Table S3.xlsx
- Table S1.xlsx
- Table S2.xlsx
- Figure S1.pdf
