# Supplementary material for: Nutrient State-Dependent Ascarosides and Nematode Immune Response Limit the Predation of Arthrobotrys oligospora
Source: Microorganisms. 2025 Dec 10;13(12):2816. doi: 10.3390/microorganisms13122816 (PMC12735411; doi:10.3390/microorganisms13122816)
Supplement: Supplementary file 1 [file microorganisms-13-02816-s001.zip › Table S3.xlsx]

## Sheet: Table S3
Gene/Readout	Assay	Fold change (↑/↓)	P value	Survival impact (vs WT/EV)
acox-1.1	qRT–PCR	↓ 3.37-fold (29.7% of control)	<0.0001	—
acox-1.2	qRT–PCR	↓ 39.15-fold (2.5% of control)	<0.0001	—
acox-1.3	qRT–PCR	↓ 2.96-fold (34% of control)	<0.0001	—
acox-1.4	qRT–PCR	↓ 3.15-fold (32.5% of control)	<0.0001	—
acox-3	qRT–PCR	↓ 1.37-fold (74.5% of control)	ns	—
ascr#1	LC–MS	↓ 3.08-fold	<0.0001	—
ascr#3	LC–MS	↓ 6.04-fold	<0.0001	—
ascr#5	LC–MS	↓ 5.40-fold	<0.0001	—
ascr#7	LC–MS	↓ 1.26-fold	ns	—
ascr#9	LC–MS	↓ 2.67-fold	<0.0001	—
pmk-1 (km25)	Survival	—	0.006	Δmedian = −10h
atfs-1 (gk3094)	Survival	—	<0.001	Δmedian = −4h
fshr-1 (ok778)	Survival	—	<0.001	Δmedian = −2h
daf-16 (mu86)	Survival	—	ns	ns
hlh-30 (tm1978)	Survival	—	ns	ns
dbl-1 (RNAi)	Survival	—	ns	ns
skn-1 (RNAi)	Survival	—	ns	ns
xbp-1 (RNAi)	Survival	—	ns	ns
egl-30 (RNAi)	Survival	—	ns	ns
hsp-6p::GFP	Reporter	↑ 1.46-fold (145.73% of control)	0.0004	—
T24B8.5p::GFP	Reporter	1.05-fold (unchanged)	ns	—
