# Supplementary material for: Nutrient State-Dependent Ascarosides and Nematode Immune Response Limit the Predation of Arthrobotrys oligospora
Source: Microorganisms. 2025 Dec 10;13(12):2816. doi: 10.3390/microorganisms13122816 (PMC12735411; doi:10.3390/microorganisms13122816)
Supplement: Supplementary file 1 [file microorganisms-13-02816-s001.zip › Table S1.xlsx]

## Sheet: Sheet1
Primer	Sequence (5' to 3')	Source or reference
acox-1.1-F	TCGAACAAGCGAGAATGGCT	This study
acox-1.1-R	AGTGGTCCAAGCTGAGAAGC	This study
acox-1.2-F	TTGCACCTGCATCGAGAAGT	This study
acox-1.2-R	AGATTTGAGCCGTGGACCGAG	This study
acox-1.3-F	TGGCATTCAATGGAGCGGAT	This study
acox-1.3-R	TGTCTCCTCACTGCCGAGTA	This study
acox-1.4-F	TGGGTGATGCTCCTTGCACTT	This study
acox-1.4-R	TCCAAGCTTGCCTTCCTTAGCC	This study
acox-3-F	GGGCACAGTTTGGACCAGTA	This study
acox-3-R	ATTGCAGCGGGATAGGTACGG	This study
