# Supplementary material for: Nutrient State-Dependent Ascarosides and Nematode Immune Response Limit the Predation of Arthrobotrys oligospora
Source: Microorganisms. 2025 Dec 10;13(12):2816. doi: 10.3390/microorganisms13122816 (PMC12735411; doi:10.3390/microorganisms13122816)
Supplement: Supplementary file 1 [file microorganisms-13-02816-s001.zip › Table S2.xlsx]

## Sheet: Sheet1
Genotype	Median survival ± Std. error	P value	N	Fig	Significance
WT	49.77±21.35	0.006	43	Figure 5a	***
pmk-1(km25)	51.56±23.03		48
WT	36±8.883	0.05	50	Figure 5b	ns
daf-16(mu86)	30.6±6.608		41
Vector RNAi	30.83±9.196	0.23	50	Figure 5c	ns
dbl-1 RNAi	35.4±9.411		50
WT	34±8.556	< 0.001	52	Figure 5d	***
atfs-1(gk3094)	29.2±9.113		48
Vector RNAi	31.67±8.849	0.08	52	Figure 5e	ns
xbp-1 RNAi	34.83±7.774		68
Vector RNAi	30.67±9.323	0.41	50	Figure 5f	ns
skn-1 RNAi	35.6±9.174		50
WT	33.33±8.849	< 0.001	57	Figure 5g	***
fshr-1(ok778)	30±10.45		68
WT	34±7.681	0.65	47	Figure 5h	ns
hlh-30(tm1978)	34.80±7.473		47
Vector RNAi	36.40±8.658	0.15	50	Figure 5i	ns
egl-30 RNAi	34±9.279		50
